# Supplementary material for: A shorter splicing isoform antagonizes ZBP1 to modulate cell death and inflammatory responses
Source: EMBO J. 2024 Sep 19;43(21):12. doi: 10.1038/s44318-024-00238-7 (PMC11535224; doi:10.1038/s44318-024-00238-7)
Supplement: Supplementary file 3 — Source data Fig. 1 [file 44318_2024_238_MOESM3_ESM.zip]

Archive with 11 entries (7 files):
- Figure 1/
- Figure 1/.DS_Store
- __MACOSX/Figure 1/._.DS_Store
- Figure 1/1E/
- Figure 1/1D/
- Figure 1/1C/
- Figure 1/1E/western ZBP1 VINCULIN.pptx
- Figure 1/1D/western ZBP1.pptx
- Figure 1/1D/western GAPDH.pptx
- __MACOSX/Figure 1/1D/._western GAPDH.pptx
- Figure 1/1C/western ZBP1 TBP.pptx
