# Supplementary material for: A shorter splicing isoform antagonizes ZBP1 to modulate cell death and inflammatory responses
Source: EMBO J. 2024 Sep 19;43(21):12. doi: 10.1038/s44318-024-00238-7 (PMC11535224; doi:10.1038/s44318-024-00238-7)
Supplement: Supplementary file 4 — Source data Fig. 2 [file 44318_2024_238_MOESM4_ESM.zip]

Archive with 20 entries (14 files):
- Figure 2/
- Figure 2/.DS_Store
- __MACOSX/Figure 2/._.DS_Store
- Figure 2/2G/
- Figure 2/2F/
- Figure 2/2C/
- Figure 2/2D/
- Figure 2/2E/
- Figure 2/2G/western CASP3 Cl-CASP3.pptx
- Figure 2/2G/western ZBP1 GAPDH.pptx
- Figure 2/2G/western pMLKL MLKL.pptx
- Figure 2/2F/2F cell death (%) values.xlsx
- Figure 2/2C/western ZBP1 GAPDH.pptx
- __MACOSX/Figure 2/2C/._western ZBP1 GAPDH.pptx
- Figure 2/2D/2D cell death (%) values.xlsx
- __MACOSX/Figure 2/2D/._2D cell death (%) values.xlsx
- Figure 2/2E/western MLKL.pptx
- Figure 2/2E/western ZBP1.pptx
- Figure 2/2E/western pMLKL.pptx
- Figure 2/2E/western GAPDH.pptx
