# Supplementary material for: A shorter splicing isoform antagonizes ZBP1 to modulate cell death and inflammatory responses
Source: EMBO J. 2024 Sep 19;43(21):12. doi: 10.1038/s44318-024-00238-7 (PMC11535224; doi:10.1038/s44318-024-00238-7)
Supplement: Supplementary file 4 — Source data Fig. 2 [file 44318_2024_238_MOESM4_ESM.zip › Figure 2/2F/2F cell death (%) values.xlsx]

## Sheet: 2F (KPT)
	Time (h)	ZBP1WT/WT+ IFNα + KPT-330			ZBP1long/long+ IFNα + KPT-330			ZBP1short/short+ IFNα + KPT-330			ZBP1-/-+ IFNα + KPT-330			ZBP1WT/WT+ IFNα			ZBP1long/long+ IFNα			ZBP1short/short+ IFNα			ZBP1-/-+ IFNα
	0	6.55	5.71161	6.36132	5.66758	6.59224	5.21789	5.44054	5.97322	5.63928	5.06213	5.61157	6.81101	4.91886	4.7084	5.38538	6.20074	4.78348	3.67454	2.99875	4.00546	5.90611	6.99163	6.58026	6.33232
	2	6.8	6.36704	6.10687	5.66758	6.91122	6.02064	5.72942	6.33368	6.7088	5.43028	6.09382	6.85611	5.52738	5.02943	5.73123	7.51445	5.38771	4.30446	3.58184	4.27856	4.947	6.69621	5.28415	6.68693
	4	6.8	6.69476	5.9542	7.13896	8.02764	6.65138	5.82571	6.23069	6.46573	5.75242	6.31302	6.72079	5.78093	4.92242	5.583	7.6721	5.94159	4.40945	3.70679	4.46063	5.30035	6.74545	5.68295	6.94022
	6	7.2	6.88202	6.66667	11.1172	11.1111	9.86238	6.21088	6.33368	6.85464	5.98251	6.44454	7.21696	5.78093	5.02943	5.78063	7.4619	5.68983	4.67192	3.62349	4.55166	4.89652	6.94239	5.9322	7.14286
	8	8.1	8.61423	8.54962	18.4741	18.554	17.7179	7.12566	6.84861	6.66019	5.89047	6.70758	7.66802	5.88235	4.81541	5.73123	7.40935	6.24371	4.8294	3.45689	4.73373	5.19939	6.89316	5.9322	7.24417
	10	11.15	11.8914	11.0942	32.4796	32.0042	33.0275	6.98122	7.05458	7.0491	6.21261	6.97063	7.39738	5.88235	5.02943	5.87945	7.567	5.89124	5.03937	3.74844	4.68821	5.30035	6.64697	6.38086	7.29483
	12	15.8	17.8371	15.9288	47.9564	47.0494	47.9358	7.70342	8.23893	7.58386	6.81086	7.14599	7.39738	5.93306	5.18994	6.07708	7.40935	6.64653	5.19685	3.70679	5.09786	5.50227	6.64697	6.13161	7.24417
	14	22.55	24.8127	23.3079	59.346	57.4163	58.7156	9.34039	9.37178	8.02139	7.54717	7.80359	8.11908	5.78093	5.40396	5.97826	7.6721	6.69688	5.40682	3.66514	5.27993	5.60323	6.84392	6.53041	7.44681
	16	29.35	30.8521	29.6692	66.158	64.3275	66.8005	10.6403	10.9681	9.86874	8.28348	8.76808	8.88588	5.93306	6.15302	6.32411	7.77719	7.25076	5.93176	3.79009	5.46199	5.55275	6.84392	6.82951	7.7001
	18	34.85	36.2828	35.3181	70.5722	68.5805	71.789	13.818	13.1308	11.6675	9.89416	10.171	9.96843	6.44016	6.26003	6.32411	7.93484	7.25076	6.08924	4.08163	5.59854	5.65371	7.13934	6.63011	7.59878
	20	39.25	41.3389	40.6107	72.8065	71.5577	75	16.9957	15.448	14.9733	12.1031	12.5822	12.4041	6.89655	6.15302	6.57115	8.03994	7.35146	6.29921	4.16493	5.82613	5.65371	7.18858	6.82951	7.54813
	22	43.1	44.9906	43.9695	75.0409	72.5678	77.2936	19.3067	18.2286	17.1609	13.5757	14.6865	14.2535	7.25152	6.20653	6.76877	8.25013	7.40181	6.61417	4.45648	5.59854	5.30035	7.53323	7.32802	7.39615
	24	45.6	46.9569	45.9033	75.7493	74.6943	78.6124	22.3881	20.8033	20.1264	15.7386	16.5278	16.0577	7.55578	6.58106	6.9664	8.56542	7.65358	6.98163	4.53978	5.68958	5.45179	7.87789	7.07876	7.90274

## Sheet: Readme
Primary lung fibroblasts from WT, Zbp1L/L, Zbp1S/S and Zbp1-/- mice were stimulated with IFNa for 24h, and treated with 10 uM KPT-330 or left untreated.
Cell death was measured by the uptake of DRAQ7 (cell impermeable far-red DNA stain) every two hours, and each value was normalized to the endpoint total cell number obtained by 0.1% Triton X-100 cell lysis at the end of the 24h-measuring period.
The table provides the cell death values as a percentage (cell death per well / total cell number per well * 100).
Each condition was performed in triplicate wells. The mean of each triplicate was plotted. The error bars are given as +-SEM.
