# Supplementary material for: A shorter splicing isoform antagonizes ZBP1 to modulate cell death and inflammatory responses
Source: EMBO J. 2024 Sep 19;43(21):12. doi: 10.1038/s44318-024-00238-7 (PMC11535224; doi:10.1038/s44318-024-00238-7)
Supplement: Supplementary file 4 — Source data Fig. 2 [file 44318_2024_238_MOESM4_ESM.zip › Figure 2/2D/2D cell death (%) values.xlsx]

## Sheet: 2D (emricasan)
	Time (h)	ZBP1WT/WT + IFNα + em + et			ZBP1long/long + IFNα + em + et			ZBP1short/short + IFNα + em + et			ZBP1-/- + IFNα + em + et			ZBP1WT/WT+ IFNα			ZBP1long/long+ IFNα			ZBP1short/short+ IFNα			ZBP1-/-+ IFNα
	0	9.73342	9.67142	10.4774	16.8887	16.8887	13.0138	11.4522	11.9835	10.1535	12.5556	11.7412	13.7772	10.8493	12.4612	8.3075	14.2567	13.5256	14.6954	11.4522	12.6919	9.50413	9.16221	8.61926	12.4878
	2	11.2833	10.5394	10.5394	21.8603	22.6645	17.4005	11.8064	11.4522	9.68123	13.7094	11.9448	13.5058	10.6014	12.2753	7.68754	15.7189	12.9407	15.5727	10.3896	12.6919	9.62219	9.43368	8.9586	11.6733
	4	11.9653	11.0353	12.7712	29.1714	30.2681	25.4427	12.987	11.6883	10.7438	14.4559	11.6733	16.3562	10.7254	12.5852	8.18351	14.9878	13.0869	14.7685	10.3896	13.046	9.62219	8.89073	8.55139	11.8769
	6	13.8252	12.7092	15.3131	35.6783	36.4825	33.7774	14.3447	12.8689	12.1606	14.3202	11.6055	19.6139	10.8493	12.7092	8.49349	15.0609	12.7945	14.476	10.5077	11.5112	10.0354	8.82286	9.09434	12.0805
	8	15.3751	13.2672	17.235	41.9659	43.7206	40.5768	15.1122	12.987	12.1015	14.7274	11.7412	22.1929	10.6014	12.3993	8.3695	15.2803	13.0138	14.9878	10.7438	11.9835	10.1535	9.29794	8.41565	12.9628
	10	17.173	13.9492	19.3428	48.4728	49.5695	45.5483	15.9976	12.4557	12.2786	14.931	12.0127	23.0752	10.2294	12.7092	8.43149	16.1576	14.1105	16.0845	10.6848	12.8689	9.50413	9.29794	9.43368	12.7592
	12	18.0409	15.933	21.2027	53.7368	56.5881	51.0317	15.4073	12.8689	12.1015	14.931	11.8769	24.3647	10.4774	12.2133	8.55549	15.3534	12.6483	15.0609	10.8619	12.1015	9.56316	8.27992	8.82286	12.6913
	14	20.5828	17.111	23.4966	60.6824	63.0219	58.7084	15.7615	12.8099	12.4557	15.0667	11.8091	23.7539	10.3534	12.5233	8.67948	15.2072	13.5256	16.1576	10.3306	12.3377	9.68123	8.89073	9.50155	13.4379
	16	20.8927	18.4749	24.0545	67.4086	70.4062	63.4606	16.5289	12.3377	12.6328	14.1845	11.9448	23.7539	10.2914	12.6472	8.55549	15.792	13.7449	14.9878	10.2715	12.3967	9.97639	8.21205	9.63728	12.352
	18	21.3267	20.3348	26.0384	71.3566	75.0853	70.2599	15.6434	12.2196	12.7509	14.3202	12.352	23.6181	10.1054	11.9033	9.11345	16.3769	14.8416	15.9383	10.5077	11.8654	8.97285	8.48352	10.0445	12.6913
	20	23.8686	20.0868	27.4023	75.2315	79.1795	73.4768	15.8796	12.1606	13.046	14.7274	11.8769	23.8217	10.2914	12.0893	9.17545	16.3038	14.2567	14.8416	10.3306	12.1606	9.79929	8.55139	9.90876	11.6055
	22	25.5425	21.8227	28.3943	79.0333	81.0073	78.0098	15.5844	11.9244	12.7509	13.7772	11.1982	24.0253	10.4774	12.4612	8.98946	16.3038	14.6223	15.9383	10.2125	12.3377	9.62219	8.82286	9.29794	11.4018
	24	25.9144	22.1947	29.7582	82.5426	83.9318	81.446	16.0567	12.5738	13.046	13.8451	11.2661	23.2109	11.2213	11.8413	9.29944	15.8651	14.5491	15.8652	9.85832	11.8654	10.1535	9.09434	9.29794	11.6733

## Sheet: Readme
Primary lung fibroblasts from WT, Zbp1L/L, Zbp1S/S and Zbp1-/- mice were stimulated with IFNa for 24h, and treated with 2.5 uM emricasan (em) and 50 ug/ml etanercept (et), or left untreated.
Cell death was measured by the uptake of DRAQ7 (cell impermeable far-red DNA stain) every two hours, and each value was normalized to the endpoint total cell number obtained by 0.1% Triton X-100 cell lysis at the end of the 24h-measuring period.
The table provides the cell death values as a percentage (cell death per well / total cell number per well * 100).
Each condition was performed in triplicate wells. The mean of each triplicate was plotted. The error bars are given as +-SEM.
