# Supplementary material for: A shorter splicing isoform antagonizes ZBP1 to modulate cell death and inflammatory responses
Source: EMBO J. 2024 Sep 19;43(21):12. doi: 10.1038/s44318-024-00238-7 (PMC11535224; doi:10.1038/s44318-024-00238-7)
Supplement: Supplementary file 5 — Source data Fig. 3 [file 44318_2024_238_MOESM5_ESM.zip]

Archive with 49 entries (40 files):
- Figure 3/
- Figure 3/3E/
- Figure 3/3B/
- Figure 3/3C/
- Figure 3/3D/
- Figure 3/.DS_Store
- __MACOSX/Figure 3/._.DS_Store
- Figure 3/3A/
- Figure 3/3F/
- Figure 3/3E/Epidermis thickness.prism
- Figure 3/3E/Epidermis thickness.xlsx
- Figure 3/3B/Survival curve.prism
- Figure 3/3B/Survival curve.xlsx
- Figure 3/3C/Macroscopic Score.xlsx
- Figure 3/3D/RIPK1 EKO; ZBP1 S_S K10_K14_Hoechst copy.jpg
- Figure 3/3D/RIPK1 EKO; ZBP1 WT_WT K6_Hoechst copy.jpg
- Figure 3/3D/Ctrl K6_Hoechst copy.jpg
- Figure 3/3D/RIPK1 EKO; ZBP1 WT_WT HE copy.jpg
- Figure 3/3D/RIPK1 EKO; ZBP1 S_S HE copy.jpg
- Figure 3/3D/RIPK1 EKO; ZBP1 WT_WT K10_K14_Hoechst copy.jpg
- Figure 3/3D/RIPK1 EKO; ZBP1 WT_S K10_K14_Hoechst copy.jpg
- Figure 3/3D/RIPK1 EKO; ZBP1 WT_WT Trichrome copy.jpg
- Figure 3/3D/RIPK1 EKO; ZBP1 WT_S K6_Hoechst copy.jpg
- Figure 3/3D/RIPK1 EKO; ZBP1 WT_S Trichrome copy.jpg
- Figure 3/3D/RIPK1 EKO; ZBP1 S_S Trichrome copy.jpg
- Figure 3/3D/Control Trichrome copy.jpg
- Figure 3/3D/Ctrl K10_K14_Hoechst copy.jpg
- Figure 3/3D/RIPK1 EKO; ZBP1 WT_S HE copy.jpg
- Figure 3/3D/RIPK1 EKO; ZBP1 S_S K6_Hoechst copy.jpg
- Figure 3/3D/Control HE copy.jpg
- Figure 3/3A/Mice pictures.pptx
- Figure 3/3F/Cell number/
- Figure 3/3F/.DS_Store
- __MACOSX/Figure 3/3F/._.DS_Store
- Figure 3/3F/% of CD45+ cells/
- Figure 3/3F/Cell number/CD4T cells.xlsx
- Figure 3/3F/Cell number/CD45+.xlsx
- Figure 3/3F/Cell number/Neutrophils.xlsx
- Figure 3/3F/Cell number/CD45+.prism
- Figure 3/3F/Cell number/Neutrophils.prism
- Figure 3/3F/Cell number/Inflammatory Monocytes.xlsx
- Figure 3/3F/Cell number/Inflammatory Monocytes.prism
- Figure 3/3F/Cell number/CD4 T cells.prism
- Figure 3/3F/% of CD45+ cells/CD4T cells.xlsx
- Figure 3/3F/% of CD45+ cells/Neutrophils.xlsx
- Figure 3/3F/% of CD45+ cells/Neutrophils.prism
- Figure 3/3F/% of CD45+ cells/Inflammatory Monocytes.xlsx
- Figure 3/3F/% of CD45+ cells/Inflammatory Monocytes.prism
- Figure 3/3F/% of CD45+ cells/CD4 T cells.prism
