# Supplementary material for: A shorter splicing isoform antagonizes ZBP1 to modulate cell death and inflammatory responses
Source: EMBO J. 2024 Sep 19;43(21):12. doi: 10.1038/s44318-024-00238-7 (PMC11535224; doi:10.1038/s44318-024-00238-7)
Supplement: Supplementary file 5 — Source data Fig. 3 [file 44318_2024_238_MOESM5_ESM.zip › Figure 3/3E/Epidermis thickness.xlsx]

## Sheet: Sheet1
Control	RIPK1EKO	RIPK1EKO; Zbp1WT/S	RIPK1EKO; Zbp1S/S	Control old	RIPK1EKO; Zbp1WT/S old
11.0673	49.2765	11.4967	10.1653	11.3445	71.1467
10.4432	51.1394	16.0049	10.2994	9.436	64.3811
9.56033	67.9775	40.0769	10.5963	10.32	54.0705
10.452	30.149	9.62733		10.2335	83.22
9.91235	55.0159
9.90875	44.6358
9.75032	47.1691
	59.7762
	50.7711
	58.275
	65.1159
	48.8103
	55.0686
	61.026
	47.5562
	73.5105
