# Supplementary material for: A shorter splicing isoform antagonizes ZBP1 to modulate cell death and inflammatory responses
Source: EMBO J. 2024 Sep 19;43(21):12. doi: 10.1038/s44318-024-00238-7 (PMC11535224; doi:10.1038/s44318-024-00238-7)
Supplement: Supplementary file 5 — Source data Fig. 3 [file 44318_2024_238_MOESM5_ESM.zip › Figure 3/3B/Survival curve.xlsx]

## Sheet: Sheet1
days	RIPK1E-KO; Zbp1S/S	RIPK1E-KO; Zbp1wt/S	Control	RIPK1E-KO
170	0
162	1
170	0
150	0
150	0
151	0
115		1
130		1
123		1
147		1
97		1
342			0
613			0
316			0
391			0
193			0
291			0
621			0
621			0
169			0
169			0
250			0
206			0
164			0
337			0
337			0
337			0
261			0
408			0
369			0
206			0
363			0
261			0
283			0
169			0
261			0
363			0
193			0
162			0
261			0
35				1
46				1
46				1
46				1
18				1
47				1
51				1
19				1
29				1
42				1
31				1
36				1
