# Supplementary material for: A shorter splicing isoform antagonizes ZBP1 to modulate cell death and inflammatory responses
Source: EMBO J. 2024 Sep 19;43(21):12. doi: 10.1038/s44318-024-00238-7 (PMC11535224; doi:10.1038/s44318-024-00238-7)
Supplement: Supplementary file 5 — Source data Fig. 3 [file 44318_2024_238_MOESM5_ESM.zip › Figure 3/3C/Macroscopic Score.xlsx]

## Sheet: short only
Ear tag	Sex	Age	Genotype	Back	Head	Hip	Belly	Total
Control
264571	♂	7.71429	Ripk1 FL/FL ; k14Cre wt/wt	0	0	0	0	0
264713	♂	7.42857	Ripk1 FL/FL ; k14Cre wt/wt	0	0	0	0	0
265630	♂	6.71429	Ripk1 FL/FL ; k14Cre wt/wt	0	0	0	0	0
264708	♂	6.85714	Ripk1 wt/FL ; k14Cre tg/wt	0	0	0	0	0
265632	♀	6.71429	Ripk1 wt/FL ; k14Cre wt/wt	0	0	0	0	0
264086	♂	8.28571	Ripk1 wt/FL ; k14Cre tg/wt ; Mlkl wt/wt ; ZBP1 wt/wt	0	0	0	0	0
267097	♂	8.14286	Ripk1 FL/FL ; k14Cre wt/wt	0.5	0	1.5	0	2
267099	♂	8.14286	Ripk1 wt/FL ; k14Cre tg/wt	0.5	0	0	0.5	1
267100	♂	8.14286	Ripk1 FL/FL ; k14Cre wt/wt	0.5	0	1.5	0	2
267983	♂	7.57143	Ripk1 FL/FL ; k14Cre wt/wt	0.5	0	0	0	0.5
271071	♂	7.28571	Ripk1 FL/FL ; k14Cre wt/wt	0	0	0	0	0
271547	♀	6.71429	Ripk1 wt/FL ; k14Cre wt/wt	0	0	0	0	0
271541	♂	7.57143	Ripk1 wt/FL ; k14Cre wt/wt	0	0	0	0	0
271575	♀	6	Ripk1 wt/FL ; k14Cre tg/wt	0	0	0	0	0
271571	♂	7.57143	Ripk1 wt/FL ; k14Cre wt/wt	0	0	0	0	0
271798	♀	8	Ripk1 wt/FL ; k14Cre tg/wt	0	0	0	0	0
299932	♀	7.42857	Ripk1 wt/FL ; k14Cre tg/wt ; ZBP1 wt/longd1218	0	0	0	0	0
299015	♀	7.28571	Ripk1 wt/FL ; k14Cre tg/wt ; ZBP1 short/short	0	0	0.5	0	0.5
299017	♀	7.28571	Ripk1 wt/FL ; k14Cre tg/wt ; ZBP1 wt/short	0.5	0	0	0	0.5
299120	♂	7	Ripk1 wt/FL ; k14Cre wt/wt ; ZBP1 short/short	0	0	0	0.5	0.5
299490	♀	6.71429	Ripk1 wt/FL ; k14Cre tg/wt ; ZBP1 wt/short	0	0	0	0	0
299840	♂	9.57143	Ripk1 FL/FL ; k14Cre wt/wt ; ZBP1 wt/short	0	0	0	0	0
299842	♀	9.57143	Ripk1 wt/FL ; k14Cre tg/wt ; ZBP1 short/short	0	0	0	0.25	0.25
299845	♀	9.57143	Ripk1 wt/FL ; k14Cre wt/wt ; ZBP1 wt/short	0	0	0	0	0
272704	♀	16.5714	Ripk1 wt/FL ; k14Cre tg/wt ; ZBP1 wt/short	0	0	0	0	0
272705	♀	18.5714	Ripk1 wt/FL ; k14Cre wt/wt ; ZBP1 wt/short	0	0	0	0	0
272856	♂	14.5714	Ripk1 wt/FL ; k14Cre wt/wt ; ZBP1 wt/short	0	0	0.5	0	0.5
299498	♂	18	Ripk1 FL/FL ; k14Cre wt/wt ; ZBP1 wt/short	0	0	0	0	0
RIPK1 EKO
264709	♂	6.85714	Ripk1 FL/FL ; k14Cre tg/wt	3.5	0.5	3.5	3	10.5
264570	♂	7.71429	Ripk1 FL/FL ; k14Cre tg/wt	3	1.5	2	2	8.5
264714	♂	7.42857	Ripk1 FL/FL ; k14Cre tg/wt	3.5	1	2	1.5	8
265628	♂	6.71429	Ripk1 FL/FL ; k14Cre tg/wt	3.5	0	3	4.5	11
265629	♂	6.71429	Ripk1 FL/FL ; k14Cre tg/wt	2.5	1.5	2	2	8
265634	♀	6.71429	Ripk1 FL/FL ; k14Cre tg/wt	3	2	2	4.5	11.5
264088	♂	8.28571	Ripk1 FL/FL ; k14Cre tg/wt ; Mlkl wt/wt ; ZBP1 wt/wt	3.5	2	2	2.5	10
267098	♂	8.14286	Ripk1 FL/FL ; k14Cre tg/wt	3.5	1	3.5	2	10
267981	♂	7.57143	Ripk1 FL/FL ; k14Cre tg/wt	3.5	2	3	2	10.5
271070	♂	7.28571	Ripk1 FL/FL ; k14Cre tg/wt	4	1	3.5	2	10.5
271548	♀	6.71429	Ripk1 FL/FL ; k14Cre tg/wt	3	3	1.5	3	10.5
271543	♂	7.57143	Ripk1 FL/FL ; k14Cre tg/wt	3.5	2.5	2	1	9
271576	♀	6	Ripk1 FL/FL ; k14Cre tg/wt	3.5	1.5	1.5	3	9.5
271573	♂	7.57143	Ripk1 FL/FL ; k14Cre tg/wt	3.5	2	3	3	11.5
271799	♀	8	Ripk1 FL/FL ; k14Cre tg/wt	3.5	2.5	3.5	4	13.5
299934	♀	7.42857	Ripk1 FL/FL ; k14Cre tg/wt ; ZBP1 wt/wt	3.5	0.5	2	2	8
RIPK1 EKO; ZBP1 wt/S
299016	♀	7.28571	Ripk1 FL/FL ; k14Cre tg/wt ; ZBP1 wt/short	1	0.5	0	0.5	2
299119	♂	7	Ripk1 FL/FL ; k14Cre tg/wt ; ZBP1 wt/short	1	0	0	0	1
299487	♂	6.71429	Ripk1 FL/FL ; k14Cre tg/wt ; ZBP1 wt/short	2	0	1.5	1	4.5
299841	♀	9.57143	Ripk1 FL/FL ; k14Cre tg/wt ; ZBP1 wt/short	0	0	0	0	0
272701	♂	16.5714	Ripk1 FL/FL ; k14Cre tg/wt ; ZBP1 wt/short	4	0.5	0.5	0.5	5.5
272703	♂	18.5714	Ripk1 FL/FL ; k14Cre tg/wt ; ZBP1 wt/short	4.5	0	1	0.5	6
272854	♂	14.5714	Ripk1 FL/FL ; k14Cre tg/wt ; ZBP1 wt/short	3	1	3	0.5	7.5
299497	♂	18	Ripk1 FL/FL ; k14Cre tg/wt ; ZBP1 wt/short	4.5	0.5	1.5	0.5	7
RIPK1 EKO; ZBP1 S/S
299014	♀	7.28571	Ripk1 FL/FL ; k14Cre tg/wt ; ZBP1 short/short	0.5	0	0	0.5	1
299839	♂	9.57143	Ripk1 FL/FL ; k14Cre tg/wt ; ZBP1 short/short	0.25	0	0	0	0.25
299843	♀	9.57143	Ripk1 FL/FL ; k14Cre tg/wt ; ZBP1 short/short	0	0	0	0	0
