# Supplementary material for: A shorter splicing isoform antagonizes ZBP1 to modulate cell death and inflammatory responses
Source: EMBO J. 2024 Sep 19;43(21):12. doi: 10.1038/s44318-024-00238-7 (PMC11535224; doi:10.1038/s44318-024-00238-7)
Supplement: Supplementary file 5 — Source data Fig. 3 [file 44318_2024_238_MOESM5_ESM.zip › Figure 3/3F/Cell number/CD4T cells.xlsx]

## Sheet: Sheet1
Control	RIPK1E-KO	RIPK1E-KO; Zbp1WT/S	RIPK1E-KO; Zbp1S/S	Control old	RIPK1E-KO; Zbp1WT/S old
282.4	7198.8	2547.12	2671.19	2086.96	5366.67
989.375		1661.26	2380.95	577.652	3225.51
711.455	6685.09	1371.11	4794.93	2097.47	2318.43
1147.62	7297.87	4595.59
1025.82	1824.28
629.825	4169.73
2402.43	5440.15
1010.22	3067.53
1269.32	8235.36
549.706	8368.24
949.702	8662.98
2167.83	2385.55
1174.17	8119.07
1384.62	2815.96
2702.22	9510.28
4893.94	13899.7
2450.61	11544.3
	16742.6
3260.71	12090.8
1768.29	10066.4
735.676	13592.1
2940
1448.87	7619.44
4684.23
3496.2
