# Supplementary material for: A shorter splicing isoform antagonizes ZBP1 to modulate cell death and inflammatory responses
Source: EMBO J. 2024 Sep 19;43(21):12. doi: 10.1038/s44318-024-00238-7 (PMC11535224; doi:10.1038/s44318-024-00238-7)
Supplement: Supplementary file 5 — Source data Fig. 3 [file 44318_2024_238_MOESM5_ESM.zip › Figure 3/3F/Cell number/CD45+.xlsx]

## Sheet: Sheet1
Control	RIPK1E-KO	RIPK1E-KO;Zbp1WT/S	RIPK1E-KO;Zbp1S/S	Control old	RIPK1E-KO;Zbp1WT/Sold
4601.6	52600.8	22413.7	26072.3	15742.2	40507.7
12225.6		30901.7	24247.4	16318.3	32661.4
6478.95	39599.3	27922.2	42424.6	18161.1	21191.9
11787.7	45656	38508.2
17784.4	10634.4
11968.1	35283.9
20219.4	36355.6
13556.3	25336
25514.8	39077.5
12860.9	63117.6
16212.5	48669.4
17549	22143.3
23413.8	61695.2
25184.1	26289.1
35053.3	74912.6
57059.2	67417.8
30286.6	59908.1
	89159
31118.2	87807.9
20925.3	72382.3
20173.2	106254
31204.8
18202.7	82295.7
45647.8
37483
