# Supplementary material for: A shorter splicing isoform antagonizes ZBP1 to modulate cell death and inflammatory responses
Source: EMBO J. 2024 Sep 19;43(21):12. doi: 10.1038/s44318-024-00238-7 (PMC11535224; doi:10.1038/s44318-024-00238-7)
Supplement: Supplementary file 5 — Source data Fig. 3 [file 44318_2024_238_MOESM5_ESM.zip › Figure 3/3F/Cell number/Neutrophils.xlsx]

## Sheet: Sheet1
Control	RIPK1E-KO	RIPK1E-KO;Zbp1WT/S	RIPK1E-KO;Zbp1S/S	Control old	RIPK1E-KO;Zbp1WT/Sold
8.4	2548.8	62.4658	140.997	273.913	2600.53
22.8125		268.398	153.439	741.986	1321.72
9.28793	1075.38	193.651	305.072	380.303	1884.41
32.493	2525.89	178.235
15.6364	394.928
18.2456	2921.59
28.4722	1886.87
69.6594	1116.56
640.909	2176.43
47.6471	3099.22
171.726	2833.79
36.0528	2200.12
140	6692.34
176.923	369.369
132.889	6163.72
38.292	4758.31
24.6951	1545.24
	6527.73
133.929	7863.75
86.9565	6562.01
76.4865	9051.15
60.6061
136.878	4990.74
295.393
62.3879
