# Supplementary material for: A shorter splicing isoform antagonizes ZBP1 to modulate cell death and inflammatory responses
Source: EMBO J. 2024 Sep 19;43(21):12. doi: 10.1038/s44318-024-00238-7 (PMC11535224; doi:10.1038/s44318-024-00238-7)
Supplement: Supplementary file 5 — Source data Fig. 3 [file 44318_2024_238_MOESM5_ESM.zip › Figure 3/3F/Cell number/Inflammatory Monocytes.xlsx]

## Sheet: Sheet1
Control	RIPK1E-KO	RIPK1E-KO;Zbp1WT/S	RIPK1E-KO;Zbp1S/S	Control old	RIPK1E-KO;Zbp1WT/Sold
50.8	1177.6	341.918	293.629	226.343	1430.42
39.6875		808.874	352.381	1464.79	444.444
23.839	769.849	691.746	505.314	416.919	482.007
177.591	938.298	378.235
89.8182	305.797
169.123	1605.46
582.986	1631.27
336.842	572.078
1235.23	1321.43
174.118	1329.8
268.452	1842.4
84.8485	316.436
1139.17	1147.24
2318.97	448.906
641.333	1044.86
333.884	2686.79
58.8415	1497.14
	1880.08
369.345	1909.58
331.969	2370.85
369.189	3761.24
179.394
219.91	2685.8
579.104
142.719
