# Supplementary material for: A shorter splicing isoform antagonizes ZBP1 to modulate cell death and inflammatory responses
Source: EMBO J. 2024 Sep 19;43(21):12. doi: 10.1038/s44318-024-00238-7 (PMC11535224; doi:10.1038/s44318-024-00238-7)
Supplement: Supplementary file 5 — Source data Fig. 3 [file 44318_2024_238_MOESM5_ESM.zip › Figure 3/3F/% of CD45+ cells/CD4T cells.xlsx]

## Sheet: Sheet1
Control	RIPK1E-KO	RIPK1E-KO;Zbp1WT/S	RIPK1E-KO;Zbp1S/S	Control old	RIPK1E-KO;Zbp1WT/Sold
6.137	13.6857	11.3641	10.2453	13.2571	13.2485
8.09263		5.37593	9.81943	3.53991	9.8756
10.981	16.8818	4.91047	11.3022	11.5493	10.9402
9.73575	15.9845	11.934
5.76809	17.1544
5.26254	11.8177
11.8818	14.9637
7.45198	12.1074
4.97484	21.0744
4.27425	13.2582
5.85784	17.7996
12.353	10.7732
5.01486	13.16
5.49797	10.7115
7.70889	12.6952
8.57695	20.6173
8.0914	19.27
	18.7783
10.4785	13.7696
8.45046	13.9073
3.64679	12.7921
9.42161
7.95963	9.25862
10.2617
9.32745
