# Supplementary material for: A shorter splicing isoform antagonizes ZBP1 to modulate cell death and inflammatory responses
Source: EMBO J. 2024 Sep 19;43(21):12. doi: 10.1038/s44318-024-00238-7 (PMC11535224; doi:10.1038/s44318-024-00238-7)
Supplement: Supplementary file 5 — Source data Fig. 3 [file 44318_2024_238_MOESM5_ESM.zip › Figure 3/3F/% of CD45+ cells/Neutrophils.xlsx]

## Sheet: Sheet1
Control	RIPK1E-KO	RIPK1E-KO;Zbp1WT/S	RIPK1E-KO;Zbp1S/S	Control old	RIPK1E-KO;Zbp1WT/Sold
0.182545	4.84555	0.278695	0.540793	1.73999	6.41984
0.186596		0.868554	0.632808	4.54696	4.04673
0.143355	2.71564	0.693536	0.719093	2.09405	8.89209
0.275652	5.53243	0.46285
0.087922	3.71367
0.152452	8.28024
0.140816	5.19005
0.513851	4.407
2.51191	5.56952
0.37048	4.91022
1.05922	5.82253
0.205441	9.93583
0.597939	10.8474
0.702519	1.40503
0.379105	8.22788
0.0671092	7.05795
0.0815382	2.57935
	7.32145
0.430387	8.95563
0.415556	9.06576
0.379148	8.51841
0.19422
0.751964	6.0644
0.647113
0.166443
