# Supplementary material for: A shorter splicing isoform antagonizes ZBP1 to modulate cell death and inflammatory responses
Source: EMBO J. 2024 Sep 19;43(21):12. doi: 10.1038/s44318-024-00238-7 (PMC11535224; doi:10.1038/s44318-024-00238-7)
Supplement: Supplementary file 6 — Source data Fig. 4 [file 44318_2024_238_MOESM6_ESM.zip]

Archive with 50 entries (41 files):
- Figure 4/
- Figure 4/.DS_Store
- __MACOSX/Figure 4/._.DS_Store
- Figure 4/4E/
- Figure 4/4B/
- Figure 4/4C/
- Figure 4/4D/
- Figure 4/4A/
- Figure 4/4F/
- Figure 4/4E/Epidermis thickness.prism
- Figure 4/4E/Epidermis thickness.xlsx
- Figure 4/4B/Survival curve.prism
- Figure 4/4B/Survival curve.xlsx
- Figure 4/4C/Macroscopic score.xlsx
- Figure 4/4C/Macroscopic score.prism
- Figure 4/4D/RIPK1 EKO; ZBP1 L_L K10K14_Hoechst copy.jpg
- Figure 4/4D/RIPK1 EKO; ZBP1 L_L HE copy.jpg
- Figure 4/4D/RIPK1 EKO; ZBP1 WT_WT K6_Hoechst copy.jpg
- Figure 4/4D/Control K10_K14_Hoechst copy.jpg
- Figure 4/4D/RIPK1 EKO; ZBP1 WT_WT HE copy.jpg
- Figure 4/4D/Control K6_Hoechst copy.jpg
- Figure 4/4D/RIPK1 EKO; ZBP1 WT_WT K10_K14_Hoechst copy.jpg
- Figure 4/4D/RIPK1 EKO; ZBP1 WT_WT Trichrome copy.jpg
- Figure 4/4D/RIPK1 EKO; ZBP1 L_L Trichrome copy.jpg
- Figure 4/4D/Control Trichrome copy.jpg
- Figure 4/4D/RIPK1 EKO; ZBP1 WT_L HE copy.jpg
- Figure 4/4D/RIPK1 EKO; ZBP1 WT_L Trichrome copy.jpg
- Figure 4/4D/RIPK1 EKO; ZBP1 L_L K6_Hoechst copy.jpg
- Figure 4/4D/RIPK1 EKO; ZBP1 WT_L K6_Hoechst copy.jpg
- Figure 4/4D/Control HE copy.jpg
- Figure 4/4D/RIPK1 EKO; ZBP1 WT_L K10_K14_Hoechst copy.jpg
- Figure 4/4A/Mice pictures.pptx
- Figure 4/4F/Cell number/
- Figure 4/4F/.DS_Store
- __MACOSX/Figure 4/4F/._.DS_Store
- Figure 4/4F/% of CD45+ cells/
- Figure 4/4F/Cell number/CD4T cells.xlsx
- Figure 4/4F/Cell number/CD45+ cells.xlsx
- Figure 4/4F/Cell number/CD45+ cells.prism
- Figure 4/4F/Cell number/Neutrophils.xlsx
- Figure 4/4F/Cell number/Neutrophils.prism
- Figure 4/4F/Cell number/Inflammatory Monocytes.xlsx
- Figure 4/4F/Cell number/Inflammatory Monocytes.prism
- Figure 4/4F/Cell number/CD4 T cells.prism
- Figure 4/4F/% of CD45+ cells/CD4T cells.xlsx
- Figure 4/4F/% of CD45+ cells/Neutrophils.xlsx
- Figure 4/4F/% of CD45+ cells/Neutrophils.prism
- Figure 4/4F/% of CD45+ cells/Inflammatory Monocytes.xlsx
- Figure 4/4F/% of CD45+ cells/Inflammatory Monocytes.prism
- Figure 4/4F/% of CD45+ cells/CD4 T cells.prism
