# Supplementary material for: A shorter splicing isoform antagonizes ZBP1 to modulate cell death and inflammatory responses
Source: EMBO J. 2024 Sep 19;43(21):12. doi: 10.1038/s44318-024-00238-7 (PMC11535224; doi:10.1038/s44318-024-00238-7)
Supplement: Supplementary file 6 — Source data Fig. 4 [file 44318_2024_238_MOESM6_ESM.zip › Figure 4/4E/Epidermis thickness.xlsx]

## Sheet: Sheet1
Control	RIPK1EKO	RIPK1EKO; Zbp1WT/L	RIPK1EKO; Zbp1L/L
9.87933	21.5761	61.1067	64.3237
10.127	39.0579	41.1434	72.94
10.0063	26.7786	23.0854	61.4951
9.30067		60.1311	74.5156
10.841	60.75	55.815	75.15
	11.147	81.2455
8.14933	12.7177	40.4539	79.7333
7.78933	20.1521	56.9674
8.55333	32.4884
9.82233		52.1233
7.68333		45.98
10.3916		60.2058
8.39323		69.3419
7.986		42.4108
10.4097
9.52194
9.71258
12.554
