# Supplementary material for: A shorter splicing isoform antagonizes ZBP1 to modulate cell death and inflammatory responses
Source: EMBO J. 2024 Sep 19;43(21):12. doi: 10.1038/s44318-024-00238-7 (PMC11535224; doi:10.1038/s44318-024-00238-7)
Supplement: Supplementary file 6 — Source data Fig. 4 [file 44318_2024_238_MOESM6_ESM.zip › Figure 4/4B/Survival curve.xlsx]

## Sheet: Sheet1
days	Ripk1EKO;ZBP1long/long (n=11)	Ripk1EKO;ZBP1long/WT (n=19)	ctrl. (n=39)	Ripk1EKO (n=12)
8	1
8	1
9	1
9	1
9	1
9	1
7	1
7	1
10	1
10	1
10	1
9		1
12		1
7		1
7		1
10		1
10		1
12		1
12		1
11		1
17		1
11		1
11		1
11		1
10		1
14		1
14		1
12		1
12		1
12		1
9			0
9			0
12			0
12			0
12			0
11			0
11			0
11			0
12			0
12			0
9			0
7			0
10			0
10			0
10			0
9			0
9			0
12			0
7			0
7			0
9			0
9			0
8			0
14			0
14			0
12			0
12			0
12			0
10			0
17			0
11			0
11			0
64			0
11			0
12			0
12			0
10			0
12			0
9			0
35				1
46				1
46				1
46				1
18				1
47				1
51				1
19				1
29				1
42				1
31				1
36				1
