# Supplementary material for: A shorter splicing isoform antagonizes ZBP1 to modulate cell death and inflammatory responses
Source: EMBO J. 2024 Sep 19;43(21):12. doi: 10.1038/s44318-024-00238-7 (PMC11535224; doi:10.1038/s44318-024-00238-7)
Supplement: Supplementary file 6 — Source data Fig. 4 [file 44318_2024_238_MOESM6_ESM.zip › Figure 4/4C/Macroscopic score.xlsx]

## Sheet: Sheet1
Control	RIPK1EKO	RIPK1EKO; Zbp1WT/L	RIPK1EKO; Zbp1L/L
0	4	8	10.5
0.5	3	7.5	10
0	4.5		9.5
1	2	7.5	6.5
	2	3	10
1	1.5	7	8.5
0		4	7.5
0		6.5	8.5
0		7.5
0		7
0
0
0
0
0
0
0
0
0
0
0
1
0
0
0
