# Supplementary material for: A shorter splicing isoform antagonizes ZBP1 to modulate cell death and inflammatory responses
Source: EMBO J. 2024 Sep 19;43(21):12. doi: 10.1038/s44318-024-00238-7 (PMC11535224; doi:10.1038/s44318-024-00238-7)
Supplement: Supplementary file 6 — Source data Fig. 4 [file 44318_2024_238_MOESM6_ESM.zip › Figure 4/4F/Cell number/CD4T cells.xlsx]

## Sheet: Sheet1
Control	RIPK1EKO	RIPK1EKO; Zbp1WT/L	RIPK1EKO; Zbp1L/L
317.5	479.632	4424.49	3277.14
97.4713	796.194	1046.79	1881.7
197.727	1355.84	5893.41	3343.11
195.299	806.364	1453.66	2953.75
307.223	1543.57	3575.1	4391.67
381.726	2003.79	526.167	1060
187.524		953.472	5811.11
186.458		736.752	5876.53
190		1317.78
292.437		564.667
201.587		496.742
154.103		3731.55
128.527		1117.07
276.172		2366.63
247.619
183.889		4597.33
189.474
183.939
208.214
53.4722
57.1429
181.771
168
187.843
293.474
77.193
105
130
494.072
328.938
451.765
