# Supplementary material for: A shorter splicing isoform antagonizes ZBP1 to modulate cell death and inflammatory responses
Source: EMBO J. 2024 Sep 19;43(21):12. doi: 10.1038/s44318-024-00238-7 (PMC11535224; doi:10.1038/s44318-024-00238-7)
Supplement: Supplementary file 6 — Source data Fig. 4 [file 44318_2024_238_MOESM6_ESM.zip › Figure 4/4F/Cell number/CD45+ cells.xlsx]

## Sheet: Sheet1
Control	RIPK1EKO	RIPK1EKO; Zbp1WT/L	RIPK1EKO; Zbp1L/L
13798.3	15293	65634.6	60925.7
12692.4	13841.2	28873	39829.9
14312.5	37387.9	93815	59241.8
12330.8	31858.6	30434.1	49978.8
12851.7	46311.8	68961.9	82368.6
12927.2	42337.2	13475.2	45389.2
16593.6		21810.1	104991
22324		19476.9	106157
20177.5		22588
20049.6		16173.3
16056.3		14777.4
5843.77		102533
5258.31		33410.5
12038.3		66245.3
10226
8145.28		108828
9609.47
10141.2
8538.93
16452.1
16382.9
20088
17688.8
25672.9
31007.6
12189.5
17968.3
18105.7
28648
30297.4
21784
