# Supplementary material for: A shorter splicing isoform antagonizes ZBP1 to modulate cell death and inflammatory responses
Source: EMBO J. 2024 Sep 19;43(21):12. doi: 10.1038/s44318-024-00238-7 (PMC11535224; doi:10.1038/s44318-024-00238-7)
Supplement: Supplementary file 6 — Source data Fig. 4 [file 44318_2024_238_MOESM6_ESM.zip › Figure 4/4F/Cell number/Neutrophils.xlsx]

## Sheet: Sheet1
Control	RIPK1EKO	RIPK1EKO; Zbp1WT/L	RIPK1EKO; Zbp1L/L
58.3333	143.153	7825.69	11385.7
153.563	54.3253	3633.93	9068.81
55.6818	2123.38	17998.5	9391.11
27.7778	1205.91	2995.12	5522.5
31.1396	2406.79	12770.4	16384
67.6819	464.489	2658.56	7918.46
70.3214		2756.94	25807.4
183.333		1741.45	26776
80.8333		3229.78
131.092		2278.33
88.0952		662.657
19.1489		15531.5
30.4075		3755.75
59.7656		7915.06
25.3968
35		13585.8
19.2982
50.6061
35.7143
101.389
83.3333
130.208
35.2
159.216
74.9474
106.767
310
171.429
183.479
105.495
54.3316
