# Supplementary material for: A shorter splicing isoform antagonizes ZBP1 to modulate cell death and inflammatory responses
Source: EMBO J. 2024 Sep 19;43(21):12. doi: 10.1038/s44318-024-00238-7 (PMC11535224; doi:10.1038/s44318-024-00238-7)
Supplement: Supplementary file 6 — Source data Fig. 4 [file 44318_2024_238_MOESM6_ESM.zip › Figure 4/4F/Cell number/Inflammatory Monocytes.xlsx]

## Sheet: Sheet1
Control	RIPK1EKO	RIPK1EKO; Zbp1WT/L	RIPK1EKO; Zbp1L/L
66.25	211.277	2307.8	5148
169.195	101.384	1269.92	2979.5
93.75	711.688	7080.59	3080
70.0855	555.455	980.488	1688.75
118.78	681.786	3352.53	7585.9
89.3401	445.943	575.106	2937.95
145.936		971.181	2865.74
407.292		666.239	5391.84
129.167		785.778
179.832		322.667
94.4444		158.897
26.7477		10288.1
32.6019		1153.66
163.672		1852.65
73.3333
55		3011.56
63.8596
56.9697
35
309.028
189.524
175.521
92.4
292.157
116.211
178.446
251.667
229.524
101.458
78.022
152.299
