# Supplementary material for: A shorter splicing isoform antagonizes ZBP1 to modulate cell death and inflammatory responses
Source: EMBO J. 2024 Sep 19;43(21):12. doi: 10.1038/s44318-024-00238-7 (PMC11535224; doi:10.1038/s44318-024-00238-7)
Supplement: Supplementary file 6 — Source data Fig. 4 [file 44318_2024_238_MOESM6_ESM.zip › Figure 4/4F/% of CD45+ cells/CD4T cells.xlsx]

## Sheet: Sheet1
Control	RIPK1EKO	RIPK1EKO; Zbp1WT/L	RIPK1EKO; Zbp1L/L
2.301	3.13629	6.7411	5.37892
0.767949	5.75236	3.62549	4.72434
1.3815	3.62643	6.28194	5.64316
1.58384	2.53107	4.77641	5.91001
2.39053	3.333	5.18417	5.33172
2.95288	4.73294	3.90469	2.33536
1.1301		4.37171	5.53486
0.835239		3.78269	5.53569
0.941643		5.83397
1.45857		3.49134
1.2555		3.36149
2.63705		3.63937
2.44426		3.34348
2.29411		3.57253
2.42146
2.25761		4.22442
1.97174
1.81378
2.43841
0.325018
0.348797
0.904872
0.949754
0.731677
0.946458
0.633276
0.584361
0.718005
1.72463
1.08569
2.07384
