# Supplementary material for: A shorter splicing isoform antagonizes ZBP1 to modulate cell death and inflammatory responses
Source: EMBO J. 2024 Sep 19;43(21):12. doi: 10.1038/s44318-024-00238-7 (PMC11535224; doi:10.1038/s44318-024-00238-7)
Supplement: Supplementary file 6 — Source data Fig. 4 [file 44318_2024_238_MOESM6_ESM.zip › Figure 4/4F/% of CD45+ cells/Neutrophils.xlsx]

## Sheet: Sheet1
Control	RIPK1EKO	RIPK1EKO; Zbp1WT/L	RIPK1EKO; Zbp1L/L
0.422756	0.93607	11.9231	18.6879
1.20988	0.39249	12.5859	22.7689
0.389043	5.67932	19.1851	15.8522
0.225272	3.78519	9.84132	11.0497
0.2423	5.19692	18.5181	19.891
0.52356	1.09712	19.7292	17.4457
0.423787		12.6407	24.5805
0.82124		8.94111	25.223
0.400611		14.2986
0.653841		14.087
0.548663		4.48424
0.327681		15.1479
0.578276		11.2412
0.496463		11.9481
0.248355
0.429697		12.4838
0.200825
0.499014
0.418253
0.616268
0.508662
0.648189
0.198996
0.620169
0.241707
0.875894
1.72526
0.94682
0.64046
0.348196
0.249411
