# Supplementary material for: A shorter splicing isoform antagonizes ZBP1 to modulate cell death and inflammatory responses
Source: EMBO J. 2024 Sep 19;43(21):12. doi: 10.1038/s44318-024-00238-7 (PMC11535224; doi:10.1038/s44318-024-00238-7)
Supplement: Supplementary file 7 — Source data Fig. 5 [file 44318_2024_238_MOESM7_ESM.zip]

Archive with 37 entries (31 files):
- Figure 5/
- Figure 5/5F/
- Figure 5/.DS_Store
- __MACOSX/Figure 5/._.DS_Store
- Figure 5/5C/
- Figure 5/5D/
- Figure 5/5E/
- Figure 5/5B/
- Figure 5/5F/western Cl-CASP8.pptx
- Figure 5/5F/western MLKL.pptx
- Figure 5/5F/western ZBP1.pptx
- Figure 5/5F/.DS_Store
- __MACOSX/Figure 5/5F/._.DS_Store
- Figure 5/5F/western pMLKL.pptx
- Figure 5/5F/western Cl-CASP3.pptx
- Figure 5/5F/western CASP3.pptx
- Figure 5/5F/western Tubulin.pptx
- Figure 5/5F/western pRIPK3.pptx
- Figure 5/5F/western RIPK3.pptx
- Figure 5/5F/western CASP8.pptx
- Figure 5/5C/Cell death (%).xlsx
- Figure 5/5C/Cell Death (%).prism
- Figure 5/5D/western MLKL.pptx
- Figure 5/5D/western ZBP1.pptx
- Figure 5/5D/.DS_Store
- __MACOSX/Figure 5/5D/._.DS_Store
- Figure 5/5D/western pMLKL.pptx
- Figure 5/5D/western GAPDH.pptx
- __MACOSX/Figure 5/5D/._western GAPDH.pptx
- Figure 5/5D/western pRIPK3.pptx
- Figure 5/5D/~$western GAPDH.pptx
- __MACOSX/Figure 5/5D/._~$western GAPDH.pptx
- Figure 5/5D/western RIPK3.pptx
- Figure 5/5E/Cell death (%).xlsx
- Figure 5/5E/Cell death (%).prism
- Figure 5/5B/western ZBP1.pptx
- Figure 5/5B/western GAPDH.pptx
