# Supplementary material for: A shorter splicing isoform antagonizes ZBP1 to modulate cell death and inflammatory responses
Source: EMBO J. 2024 Sep 19;43(21):12. doi: 10.1038/s44318-024-00238-7 (PMC11535224; doi:10.1038/s44318-024-00238-7)
Supplement: Supplementary file 7 — Source data Fig. 5 [file 44318_2024_238_MOESM7_ESM.zip › Figure 5/5C/Cell death (%).xlsx]

## Sheet: Sheet1
Time (h)	ZBP1-L-NG + ZBP1-S-Sc + dox + emricasan			ZBP1-L-NG + ZBP1-S-Sc + Cumate + dox + emricasan			ZBP1-L-NG + ZBP1mZa-S-Sc + dox + emricasan			ZBP1-L-NG + ZBP1mZa-S-Sc + Cumate + dox + emricasan
0	0.715619	0.760539	0.886632	0.621499	0.64717	0.643163	1.22105	1.53577	1.39244	1.55125	1.76941	1.50173
2	4.09147	3.96204	3.69809	2.36323	2.75252	2.47737	6.4421	8.24073	7.57318	8.72576	8.46791	8.19943
4	7.31176	7.11285	6.92634	4.13566	4.73499	4.59743	11.8947	15.6074	14.7343	16.4958	15.6579	16.0985
6	8.90635	9.08301	8.81328	5.32494	5.6443	5.9314	15.1368	19.7028	18.6559	20.2355	19.4355	19.8078
8	10.2209	10.4158	10.2607	6.04619	6.61096	6.80483	16.8842	23.4361	21.2276	23.518	22.539	22.5709
10	11.5744	11.5385	11.4732	6.49122	7.4957	7.44005	18.6526	25.9208	24.0551	25.4432	24.842	25.1089
12	12.8034	12.6612	12.625	7.12039	8.17564	8.28172	20.3158	27.9186	26.229	27.7562	26.8221	26.6707
14	13.4801	13.9577	13.8678	7.68818	8.88834	8.98841	22.1053	29.4669	28.2325	29.5845	28.2685	28.3826
16	14.4446	15.1673	14.7999	8.14855	9.38806	9.72685	23.021	31.2523	29.767	30.7756	30.2064	30.0195
18	15.4169	16.2466	15.9821	8.6703	9.99427	10.2747	24.3789	32.8131	31.742	32.036	31.2877	31.3711
20	16.2103	17.5721	16.8536	9.19973	10.5923	10.6479	25.5789	34.0367	33.1344	33.8227	32.6078	32.7527
22	17.0971	18.6223	17.9448	9.59871	10.8135	11.1005	27.3474	35.4351	34.811	34.8615	33.7874	34.1042
24	17.976	19.6943	18.9072	9.50664	11.2886	11.569	28.6737	37.4329	35.8625	35.8587	34.6721	35.1404

## Sheet: Readme
Immortalized MEFs expressing the fusion proteins ZBP1-L-NG, ZBP1-S-Sc, and ZBP1mZa-S-Sc were stimulated with combinations of doxycycline (1 ug/ml), cumate (50 ug/ml) and emricasan (5 uM).
Cell death was measured by the uptake of DRAQ7 (cell impermeable far-red DNA stain) every two hours, and each value was normalized to the endpoint total cell number obtained by 0.1% Triton X-100 cell lysis at the end of the 24h-measuring period.
The table provides the cell death values as a percentage (cell death per well / total cell number per well * 100).
Each condition was performed in triplicate wells. The mean of each triplicate was plotted. The error bars are given as +-SEM.
