# Supplementary material for: A shorter splicing isoform antagonizes ZBP1 to modulate cell death and inflammatory responses
Source: EMBO J. 2024 Sep 19;43(21):12. doi: 10.1038/s44318-024-00238-7 (PMC11535224; doi:10.1038/s44318-024-00238-7)
Supplement: Supplementary file 7 — Source data Fig. 5 [file 44318_2024_238_MOESM7_ESM.zip › Figure 5/5E/Cell death (%).xlsx]

## Sheet: Sheet1
Time (h)	ZBP1-L-NG + ZBP1-S-Sc + dox + KPT-330			ZBP1-L-NG + ZBP1mZα-S-Sc + dox + KPT-330			ZBP1-L-NG + ZBP1-S-Sc + cumate + dox + KPT-330			ZBP1-L-NG + ZBP1mZα-S-Sc + cumate + dox + KPT330
0	6.02292	5.47983	6.39519	5.39203	5.93572	3.96298	4.03807	5.15079	5.73813	5.48813	6.0486	5.21004
2	7.38844	6.45341	8.17163	6.30372	7.15397	5.14897	5.24691	5.73792	6.91184	7.22955	8.68991	7.0922
4	7.75421	6.92629	8.60891	7.26752	8.13894	5.78536	5.65844	5.84468	6.88576	8.28496	10.1162	8.18331
6	8.46135	8.23366	10.0027	9.48163	9.40902	7.37634	6.61008	6.51188	7.22483	10.1055	11.9651	9.98363
8	10.1439	9.73575	11.6425	11.4353	11.4308	10.2112	7.63889	7.47264	8.03339	12.2164	14.3159	12.0022
10	11.8995	11.6829	13.4736	14.535	13.1674	12.3228	8.77058	8.64692	8.71153	14.2216	16.6138	14.3753
12	13.8259	13.9638	16.3979	16.9054	15.267	14.8684	10.4424	9.87456	10.2765	16.4908	18.859	16.503
14	16.3375	16.0223	18.7756	19.9792	17.548	17.5007	11.7027	11.1022	11.6067	18.2322	20.9192	18.4397
16	18.2395	18.025	21.5086	22.4017	19.5697	20.7116	13.2716	12.4099	13.0151	20.7652	22.8209	19.9945
18	20.3609	19.7218	24.0503	24.9023	21.8766	23.2861	15.072	13.8244	13.7976	23.0871	25.0132	22.5041
20	22.2629	21.9472	26.7286	27.6114	25.1166	26.0052	17.284	15.9861	16.0668	25.0396	27.9186	24.7681
22	24.9208	24.8679	29.9535	29.2003	27.6309	28.5508	19.1615	18.735	17.9708	27.3879	29.794	27.3868
24	28.2614	28.1224	33.1511	32.3261	30.4303	31.5592	22.0679	21.8842	20.9963	29.4459	32.1976	29.269

## Sheet: Readme
Immortalized MEFs expressing the fusion proteins ZBP1-L-NG, ZBP1-S-Sc, and ZBP1mZa-S-Sc were stimulated with combinations of doxycycline (1 ug/ml), cumate (50 ug/ml) and KPT-330 (10 uM).
Cell death was measured by the uptake of DRAQ7 (cell impermeable far-red DNA stain) every two hours, and each value was normalized to the endpoint total cell number obtained by 0.1% Triton X-100 cell lysis at the end of the 24h-measuring period.
The table provides the cell death values as a percentage (cell death per well / total cell number per well * 100).
Each condition was performed in triplicate wells. The mean of each triplicate was plotted. The error bars are given as +-SEM.
