# Supplementary material for: A shorter splicing isoform antagonizes ZBP1 to modulate cell death and inflammatory responses
Source: EMBO J. 2024 Sep 19;43(21):12. doi: 10.1038/s44318-024-00238-7 (PMC11535224; doi:10.1038/s44318-024-00238-7)
Supplement: Supplementary file 8 — Source data Fig. 6 [file 44318_2024_238_MOESM8_ESM.zip]

Archive with 23 entries (16 files):
- Figure 6/
- Figure 6/6A/
- Figure 6/.DS_Store
- __MACOSX/Figure 6/._.DS_Store
- Figure 6/6B/
- Figure 6/6D/
- Figure 6/6C/
- Figure 6/6A/ZBP1.pptx
- Figure 6/6A/Vinculin.pptx
- Figure 6/6B/6B cell death (%) values.xlsx
- Figure 6/6D/Western ZBP1.pptx
- Figure 6/6D/.DS_Store
- __MACOSX/Figure 6/6D/._.DS_Store
- Figure 6/6D/Western Vinculin.pptx
- Figure 6/6C/.DS_Store
- __MACOSX/Figure 6/6C/._.DS_Store
- Figure 6/6C/Neon Green IP/
- Figure 6/6C/Scarlet IP/
- Figure 6/6C/Neon Green IP/western ZBP1.pptx
- Figure 6/6C/Neon Green IP/western GAPDH.pptx
- Figure 6/6C/Neon Green IP/western RIPK3.pptx
- Figure 6/6C/Scarlet IP/western ZBP1.pptx
- Figure 6/6C/Scarlet IP/western GAPDH.pptx
