# Supplementary material for: A shorter splicing isoform antagonizes ZBP1 to modulate cell death and inflammatory responses
Source: EMBO J. 2024 Sep 19;43(21):12. doi: 10.1038/s44318-024-00238-7 (PMC11535224; doi:10.1038/s44318-024-00238-7)
Supplement: Supplementary file 8 — Source data Fig. 6 [file 44318_2024_238_MOESM8_ESM.zip › Figure 6/6B/6B cell death (%) values.xlsx]

## Sheet: 6B Emricasan
Cell death (%) normalized to endpoint cell number
		+ DOX/CU + Emricasan
	Time (h)	ZBP1-L-NG			ZBP1-S-Sc			ZBP1-L-NG + ZBP1-S-Sc			ZBP1mZa-L-NG			ZBP1mZa-S-Sc			EV
		E1	F1	G1	E3	F3	G3	E5	F5	G5	E7	F7	G7	E9	F9	G9	E11	F11	G11
	0	3.5802	3.42057	3.41889	0.633182	0.483755	0.500338	0.407925	0.566679	0.409946	0.338035	0.567473	0.601166	0.725443	0.687146	0.719751	0.678454	0.449744	0.50888
	2	17.7255	15.427	17.1155	1.17388	0.960289	1.0142	0.684732	0.765017	0.698925	0.422544	0.629833	0.686179	0.738514	0.754514	0.752172	0.709293	0.554335	0.558771
	4	27.5184	25.5854	26.9514	1.60074	1.33574	1.31846	1.19464	1.17114	1.33737	0.468049	0.604889	0.66189	0.751585	0.747777	0.778109	0.678454	0.627549	0.558771
	6	34.4565	31.669	32.6425	1.74303	1.55235	1.47397	1.60256	1.52059	1.78763	0.461548	0.661013	0.649745	0.771191	0.781461	0.765141	0.719572	0.669386	0.608661
	8	40.131	37.4082	37.4711	1.90666	1.71841	1.61596	1.9595	1.92671	2.1371	0.448547	0.648541	0.655817	0.797334	0.767987	0.778109	0.760691	0.658927	0.628617
	10	45.8172	43.331	42.4679	2.01338	1.87726	1.78499	2.47669	2.46505	2.50672	0.442046	0.667249	0.595094	0.771191	0.781461	0.765141	0.832648	0.721682	0.638595
	12	50.8015	47.7617	46.6863	2.17701	2.10108	1.89993	3.00117	2.9184	3.17876	0.429045	0.704665	0.595094	0.797334	0.828618	0.784593	0.853207	0.784437	0.638595
	14	54.838	51.2741	50.3997	2.26949	2.31769	1.96078	3.5912	3.48508	3.77016	0.422544	0.760788	0.558659	0.764656	0.936405	0.823499	0.945724	0.962242	0.738376
	16	57.8332	54.4192	53.4084	2.40467	2.49819	2.08249	4.29779	4.34454	4.55645	0.461548	0.704665	0.613311	0.823476	0.943142	0.849436	1.03824	1.11913	0.858112
	18	59.8807	56.3361	56.7957	2.31929	2.59928	2.14334	5.2229	5.04345	5.2957	0.494052	0.679721	0.649745	0.803869	0.997036	0.907794	1.27467	1.30739	1.01776
	20	62.7472	59.068	59.2678	2.34064	2.6787	2.22448	6.23543	5.70457	6.00806	0.604563	0.692193	0.655817	0.862689	1.07788	0.862404	1.5111	1.41199	1.0477
	22	65.0287	61.3866	62.4343	2.41178	2.74368	2.28533	7.00758	6.54515	6.9086	0.643568	0.685957	0.655817	0.908437	1.07788	0.914278	1.92229	1.84081	1.28717
	24	67.2751	63.4871	65.1378	2.58253	2.76534	2.15686	8.24592	7.84851	8.23253	0.637067	0.685957	0.655817	0.960722	1.18566	1.05045	2.39515	2.34285	1.49671

## Sheet: 6B KPT-330
Cell death (%) normalized to endpoint cell number
		+ DOX/CU + KPT-330
	Time (h)	ZBP1-L-NG			ZBP1-S-Sc			ZBP1-L-NG + ZBP1-S-Sc			ZBP1mZa-L-NG			ZBP1mZa-S-Sc			EV
		E2	F2	G2	E4	F4	G4	E6	F6	G6	E8	F8	G8	E10	F10	G10	E12	F12	G12
	0	5.88967	5.93873	6.2082	0.850254	0.720855	1.04637	1.2221	1.3982	1.15998	0.730774	0.751657	0.786608	1.19245	1.10898	1.15071	0.528126	0.638723	0.745357
	2	7.44367	7.05117	7.32293	0.913706	0.857569	1.09394	1.17321	1.66635	1.24053	0.777172	0.880229	0.766438	1.22356	1.23694	1.24236	0.626382	0.73187	0.843109
	4	10.2098	10.7821	10.9415	1.02792	0.919712	1.15339	1.54799	1.95365	1.6272	0.719174	0.949461	0.776523	1.2443	1.25826	1.29328	0.663228	0.798403	0.83089
	6	17.2028	19.6474	19.7736	1.3198	1.131	1.51011	1.8087	2.52825	2.15885	0.84677	1.04836	0.816862	1.31688	1.30092	1.3442	0.749202	0.838323	0.891984
	8	29.3551	34.1434	35.7057	1.73858	1.566	1.92628	2.62343	3.29439	2.8194	0.985965	1.04836	0.917709	1.35836	1.32224	1.4053	0.773766	0.89155	1.00196
	10	44.8485	51.6002	51.5177	2.22081	1.93885	2.48514	4.00847	4.50105	4.36604	1.03236	1.1077	0.998386	1.38946	1.39689	1.55804	0.773766	0.93147	1.06305
	12	60.8547	68.5093	65.1003	2.75381	2.46085	2.9132	6.09418	6.30147	6.0899	1.13676	1.15716	1.05889	1.51389	1.51418	1.74134	0.994842	0.971391	1.24633
	14	73.9083	80.6606	74.8242	3.00761	3.13199	3.38882	9.40199	9.07872	8.87707	1.24116	1.36485	1.21017	1.70054	1.6528	1.85336	1.28961	1.35729	1.78397
	16	83.5276	90.3645	81.9413	3.52792	3.64156	4.01902	13.606	12.6413	12.0509	1.50795	1.49342	1.34127	1.98051	1.83408	1.93483	1.96512	1.9827	2.46823
	18	90.3652	96.3888	87.6179	4.0736	4.32513	4.79191	17.8263	16.6443	16.5619	2.04153	1.7209	1.67406	2.32269	2.12199	2.17923	3.45124	3.18031	4.04448
	20	94.8873	100.856	90.4819	4.70812	5.43127	5.54102	22.7473	21.2603	21.7174	2.62151	2.05717	2.26906	2.76856	2.34592	2.46436	5.47777	5.12309	6.20723
	22	97.0474	103.354	91.9739	5.53299	6.77355	6.5874	28.32	25.474	27.324	3.83946	2.7297	3.19685	3.31813	2.76178	2.95316	8.49914	8.06387	8.98094
	24	98.8811	104.193	93.3802	7.05584	8.37683	8.00238	33.7461	30.7221	32.0606	5.19661	4.36159	5.08269	4.0336	3.39091	3.81874	12.1837	12.5882	12.9277

## Sheet: Readme
Immortalized MEFs expressing the fusion proteins ZBP1-L-NG, ZBP1-S-Sc, ZBP1mZa-L-NG, ZBP1mZa-S-Sc, and EV were stimulated with combinations of doxycycline (1 ug/ml), cumate (10 ug/ml), emricasan (2.5 uM) or KPT-330 (10 uM).
Cell death was measured by the uptake of DRAQ7 (cell impermeable far-red DNA stain) every two hours, and each value was normalized to the endpoint total cell number obtained by 0.1% Triton X-100 cell lysis at the end of the 24h-measuring period.
The table provides the cell death values as a percentage (cell death per well / total cell number per well * 100).
Each condition was performed in triplicate wells. The mean of each triplicate was plotted. The error bars are given as +-SEM.
