# Supplementary material for: A shorter splicing isoform antagonizes ZBP1 to modulate cell death and inflammatory responses
Source: EMBO J. 2024 Sep 19;43(21):12. doi: 10.1038/s44318-024-00238-7 (PMC11535224; doi:10.1038/s44318-024-00238-7)
Supplement: Supplementary file 9 — EV Figure Source Data [file 44318_2024_238_MOESM9_ESM.zip]

Archive with 46 entries (36 files):
- Figure EV1/
- Figure EV1/.DS_Store
- __MACOSX/Figure EV1/._.DS_Store
- Figure EV1/1B/
- Figure EV1/1D/
- Figure EV1/1C/
- Figure EV1/1B/qPCR Data IFNa treated LFs.xlsx
- Figure EV1/1D/western ZBP1.pptx
- Figure EV1/1D/western VINCULIN.pptx
- Figure EV1/1C/western ZBP1.pptx
- __MACOSX/Figure EV1/1C/._western ZBP1.pptx
- Figure EV1/1C/western VINCULIN.pptx
- Figure EV3/
- Figure EV3/.DS_Store
- __MACOSX/Figure EV3/._.DS_Store
- Figure EV3/EV3F/
- Figure EV3/EV3D/
- Figure EV3/EV3C/
- Figure EV3/EV3B/
- Figure EV3/EV3E/
- Figure EV3/EV3F/Western Cl-CASP8.pptx
- Figure EV3/EV3F/Western MLKL.pptx
- Figure EV3/EV3F/Western ZBP1.pptx
- Figure EV3/EV3F/.DS_Store
- __MACOSX/Figure EV3/EV3F/._.DS_Store
- Figure EV3/EV3F/Western pMLKL.pptx
- Figure EV3/EV3F/Western GAPDH.pptx
- Figure EV3/EV3F/Western Cl-CASP3.pptx
- Figure EV3/EV3F/Western CASP3.pptx
- Figure EV3/EV3F/Western pRIPK3.pptx
- Figure EV3/EV3F/Western RIPK3.pptx
- Figure EV3/EV3F/Western CASP8.pptx
- Figure EV3/EV3D/Western MLKL.pptx
- Figure EV3/EV3D/Western ZBP1.pptx
- Figure EV3/EV3D/.DS_Store
- __MACOSX/Figure EV3/EV3D/._.DS_Store
- Figure EV3/EV3D/Western pMLKL.pptx
- Figure EV3/EV3D/Western GAPDH.pptx
- Figure EV3/EV3D/Western pRIPK3.pptx
- Figure EV3/EV3D/Western RIPK3.pptx
- Figure EV3/EV3C/Cell death (%).xlsx
- Figure EV3/EV3C/Cell death (%).prism
- Figure EV3/EV3B/western ZBP1.pptx
- Figure EV3/EV3B/western GAPDH.pptx
- Figure EV3/EV3E/Cell death (%).xlsx
- Figure EV3/EV3E/Cell death (%).prism
