# Supplementary material for: A shorter splicing isoform antagonizes ZBP1 to modulate cell death and inflammatory responses
Source: EMBO J. 2024 Sep 19;43(21):12. doi: 10.1038/s44318-024-00238-7 (PMC11535224; doi:10.1038/s44318-024-00238-7)
Supplement: Supplementary file 9 — EV Figure Source Data [file 44318_2024_238_MOESM9_ESM.zip › Figure EV1/1B/qPCR Data IFNa treated LFs.xlsx]

## Sheet: Tabelle1
Genotype	treatment	Target Name	technical replicate	Reporter	CT	Average CT	dCT (toTBP)	average dCT (wt untreated)	ddCT (to wt untreated)	2^-ddCt
wt1	untreated	ZBP1 Short	1	SYBR	22.6629	22.7932	2.14553	1.85041	0.29512	0.815005
wt2	untreated	ZBP1 Short	1	SYBR	22.534	22.6017	1.60926		-0.241155	1.18194
wt3	untreated	ZBP1 Short	1	SYBR	23.4401	23.3371	1.79645		-0.0539649	1.03811
ZBP1ko1	untreated	ZBP1 Short	1	SYBR	Undetermined	#DIV/0!	#DIV/0!		#DIV/0!	#DIV/0!
ZBP1ko2	untreated	ZBP1 Short	1	SYBR	Undetermined	38.3642	17.9491		16.0987	1.42503e-05
ZBP1ko3	untreated	ZBP1 Short	1	SYBR	39.954	39.954	19.4977		17.6473	4.8713e-06
wt1	20hs IFNa	ZBP1 Short	1	SYBR	17.067	16.97	-3.72667		-5.57708	47.7384
wt2	20hs IFNa	ZBP1 Short	1	SYBR	16.7489	16.7962	-3.72371		-5.57413	47.6408
wt3	20hs IFNa	ZBP1 Short	1	SYBR	16.8922	16.9371	-3.49481		-5.34522	40.6511
ZBP1ko1	20hs IFNa	ZBP1 Short	1	SYBR	outlier removed 6,25925159454345	#DIV/0!	#DIV/0!		#DIV/0!	#DIV/0!
ZBP1ko2	20hs IFNa	ZBP1 Short	1	SYBR	37.1854	37.1854	16.8959		15.0455	2.95705e-05
ZBP1ko3	20hs IFNa	ZBP1 Short	1	SYBR	38.6729	38.6729	18.3029		16.4525	1.11508e-05
wt1	IFNa-Pulse	ZBP1 Short	1	SYBR	19.3058	19.3368	-1.07306		-2.92347	7.58669
wt2	IFNa-Pulse	ZBP1 Short	1	SYBR	19.8615	19.4364	-0.935876		-2.78629	6.89852
wt3	IFNa-Pulse	ZBP1 Short	1	SYBR	19.4843	19.7917	-0.595628		-2.44604	5.44918
ZBP1ko1	IFNa-Pulse	ZBP1 Short	1	SYBR	34.7215	36.4765	16.2443		14.3939	4.64523e-05
ZBP1ko2	IFNa-Pulse	ZBP1 Short	1	SYBR	38.0129	38.0129	17.1416		15.2911	2.49406e-05
ZBP1ko3	IFNa-Pulse	ZBP1 Short	1	SYBR	37.8958	37.9571	17.7159		15.8655	1.675e-05
wt1	untreated	ZBP1 Short	2	SYBR	22.9235
wt2	untreated	ZBP1 Short	2	SYBR	22.6694
wt3	untreated	ZBP1 Short	2	SYBR	23.2342
ZBP1ko1	untreated	ZBP1 Short	2	SYBR	Undetermined
ZBP1ko2	untreated	ZBP1 Short	2	SYBR	38.3642
ZBP1ko3	untreated	ZBP1 Short	2	SYBR	Undetermined
wt1	20hs IFNa	ZBP1 Short	2	SYBR	16.8731
wt2	20hs IFNa	ZBP1 Short	2	SYBR	16.8434
wt3	20hs IFNa	ZBP1 Short	2	SYBR	16.9821
ZBP1ko1	20hs IFNa	ZBP1 Short	2	SYBR	Undetermined
ZBP1ko2	20hs IFNa	ZBP1 Short	2	SYBR	Undetermined
ZBP1ko3	20hs IFNa	ZBP1 Short	2	SYBR	Undetermined
wt1	IFNa-Pulse	ZBP1 Short	2	SYBR	19.3679
wt2	IFNa-Pulse	ZBP1 Short	2	SYBR	19.0113
wt3	IFNa-Pulse	ZBP1 Short	2	SYBR	20.0991
ZBP1ko1	IFNa-Pulse	ZBP1 Short	2	SYBR	38.2315
ZBP1ko2	IFNa-Pulse	ZBP1 Short	2	SYBR	Undetermined
ZBP1ko3	IFNa-Pulse	ZBP1 Short	2	SYBR	38.0184
wt1	untreated	ZBP1 Long	1	SYBR	24.586	24.6261	3.97842	3.694	0.284421	0.821071
wt2	untreated	ZBP1 Long	1	SYBR	24.3729	24.3495	3.35701		-0.336984	1.26311
wt3	untreated	ZBP1 Long	1	SYBR	25.3328	25.2873	3.74656		0.0525633	0.964222
ZBP1ko1	untreated	ZBP1 Long	1	SYBR	Undetermined	#DIV/0!	#DIV/0!		#DIV/0!	#DIV/0!
ZBP1ko2	untreated	ZBP1 Long	1	SYBR	Undetermined	#DIV/0!	#DIV/0!		#DIV/0!	#DIV/0!
ZBP1ko3	untreated	ZBP1 Long	1	SYBR	34.6399	34.6399	14.1835		10.4895	0.000695574
wt1	20hs IFNa	ZBP1 Long	1	SYBR	18.3604	18.3262	-2.37051		-6.06451	66.9267
wt2	20hs IFNa	ZBP1 Long	1	SYBR	18.1574	18.2099	-2.30995		-6.00395	64.1754
wt3	20hs IFNa	ZBP1 Long	1	SYBR	18.4074	18.3502	-2.08176		-5.77576	54.787
ZBP1ko1	20hs IFNa	ZBP1 Long	1	SYBR	Undetermined	#DIV/0!	#DIV/0!		#DIV/0!	#DIV/0!
ZBP1ko2	20hs IFNa	ZBP1 Long	1	SYBR	Undetermined	#DIV/0!	#DIV/0!		#DIV/0!	#DIV/0!
ZBP1ko3	20hs IFNa	ZBP1 Long	1	SYBR	33.5461	33.5461	13.1762		9.48216	0.00139825
wt1	IFNa-Pulse	ZBP1 Long	1	SYBR	20.8499	20.8274	0.4175		-3.2765	9.69
wt2	IFNa-Pulse	ZBP1 Long	1	SYBR	20.6395	20.6176	0.245291		-3.44871	10.9185
wt3	IFNa-Pulse	ZBP1 Long	1	SYBR	21.0377	21.0002	0.612891		-3.08111	8.46263
ZBP1ko1	IFNa-Pulse	ZBP1 Long	1	SYBR	Undetermined	#DIV/0!	#DIV/0!		#DIV/0!	#DIV/0!
ZBP1ko2	IFNa-Pulse	ZBP1 Long	1	SYBR	Undetermined	#DIV/0!	#DIV/0!		#DIV/0!	#DIV/0!
ZBP1ko3	IFNa-Pulse	ZBP1 Long	1	SYBR	34.8793	34.8793	14.6381		10.9441	0.000507574
wt1	untreated	ZBP1 Long	2	SYBR	24.6661
wt2	untreated	ZBP1 Long	2	SYBR	24.326
wt3	untreated	ZBP1 Long	2	SYBR	25.2418
ZBP1ko1	untreated	ZBP1 Long	2	SYBR	Undetermined
ZBP1ko2	untreated	ZBP1 Long	2	SYBR	Undetermined
ZBP1ko3	untreated	ZBP1 Long	2	SYBR	Undetermined
wt1	20hs IFNa	ZBP1 Long	2	SYBR	18.292
wt2	20hs IFNa	ZBP1 Long	2	SYBR	18.2625
wt3	20hs IFNa	ZBP1 Long	2	SYBR	18.2929
ZBP1ko1	20hs IFNa	ZBP1 Long	2	SYBR	Undetermined
ZBP1ko2	20hs IFNa	ZBP1 Long	2	SYBR	Undetermined
ZBP1ko3	20hs IFNa	ZBP1 Long	2	SYBR	Undetermined
wt1	IFNa-Pulse	ZBP1 Long	2	SYBR	20.8049
wt2	IFNa-Pulse	ZBP1 Long	2	SYBR	20.5957
wt3	IFNa-Pulse	ZBP1 Long	2	SYBR	20.9627
ZBP1ko1	IFNa-Pulse	ZBP1 Long	2	SYBR	Undetermined
ZBP1ko2	IFNa-Pulse	ZBP1 Long	2	SYBR	Undetermined
ZBP1ko3	IFNa-Pulse	ZBP1 Long	2	SYBR	Undetermined
wt1	untreated	ZBP1 L + S	1	SYBR	22.766	22.829	2.18141	2.01991	0.161496	0.894098
wt2	untreated	ZBP1 L + S	1	SYBR	22.8024	22.7817	1.78926		-0.230652	1.17336
wt3	untreated	ZBP1 L + S	1	SYBR	23.8025	23.6298	2.08907		0.069156	0.953195
ZBP1ko1	untreated	ZBP1 L + S	1	SYBR	31.1298	30.9776	10.5534		8.53345	0.00269884
ZBP1ko2	untreated	ZBP1 L + S	1	SYBR	31.0204	31.1689	10.7538		8.73385	0.00234881
ZBP1ko3	untreated	ZBP1 L + S	1	SYBR	31.5696	31.2847	10.8284		8.80845	0.00223044
wt1	20hs IFNa	ZBP1 L + S	1	SYBR	16.8923	16.8599	-3.8368		-5.85671	57.9491
wt2	20hs IFNa	ZBP1 L + S	1	SYBR	16.8439	16.8385	-3.68142		-5.70133	52.032
wt3	20hs IFNa	ZBP1 L + S	1	SYBR	16.9202	16.9595	-3.47246		-5.49237	45.0161
ZBP1ko1	20hs IFNa	ZBP1 L + S	1	SYBR	31.6273	31.2036	10.6783		8.65839	0.00247494
ZBP1ko2	20hs IFNa	ZBP1 L + S	1	SYBR	30.8687	30.8689	10.5794		8.55947	0.0026506
ZBP1ko3	20hs IFNa	ZBP1 L + S	1	SYBR	31.4303	31.1088	10.7389		8.71895	0.0023732
wt1	IFNa-Pulse	ZBP1 L + S	1	SYBR	19.4835	19.3774	-1.03254		-3.05245	8.29617
wt2	IFNa-Pulse	ZBP1 L + S	1	SYBR	19.2771	19.2107	-1.1616		-3.18151	9.07257
wt3	IFNa-Pulse	ZBP1 L + S	1	SYBR	19.5222	19.5758	-0.811473		-2.83138	7.11756
ZBP1ko1	IFNa-Pulse	ZBP1 L + S	1	SYBR	30.1926	30.5318	10.2995		8.27964	0.00321796
ZBP1ko2	IFNa-Pulse	ZBP1 L + S	1	SYBR	30.7223	30.7583	9.88698		7.86707	0.00428326
ZBP1ko3	IFNa-Pulse	ZBP1 L + S	1	SYBR	30.6565	30.6777	10.4365		8.41657	0.00292657
wt1	untreated	ZBP1 L + S	2	SYBR	22.8921
wt2	untreated	ZBP1 L + S	2	SYBR	22.761
wt3	untreated	ZBP1 L + S	2	SYBR	23.457
ZBP1ko1	untreated	ZBP1 L + S	2	SYBR	30.8253
ZBP1ko2	untreated	ZBP1 L + S	2	SYBR	31.3174
ZBP1ko3	untreated	ZBP1 L + S	2	SYBR	30.9998
wt1	20hs IFNa	ZBP1 L + S	2	SYBR	16.8276
wt2	20hs IFNa	ZBP1 L + S	2	SYBR	16.833
wt3	20hs IFNa	ZBP1 L + S	2	SYBR	16.9987
ZBP1ko1	20hs IFNa	ZBP1 L + S	2	SYBR	30.7799
ZBP1ko2	20hs IFNa	ZBP1 L + S	2	SYBR	30.869
ZBP1ko3	20hs IFNa	ZBP1 L + S	2	SYBR	30.7874
wt1	IFNa-Pulse	ZBP1 L + S	2	SYBR	19.2712
wt2	IFNa-Pulse	ZBP1 L + S	2	SYBR	19.1444
wt3	IFNa-Pulse	ZBP1 L + S	2	SYBR	19.6294
ZBP1ko1	IFNa-Pulse	ZBP1 L + S	2	SYBR	30.8709
ZBP1ko2	IFNa-Pulse	ZBP1 L + S	2	SYBR	30.7943
ZBP1ko3	IFNa-Pulse	ZBP1 L + S	2	SYBR	30.6989
wt1	untreated	TBP	1	SYBR	20.5852	20.6476
wt2	untreated	TBP	1	SYBR	21.3024	20.9924
wt3	untreated	TBP	1	SYBR	21.6102	21.5407
ZBP1ko1	untreated	TBP	1	SYBR	20.5333	20.4242
ZBP1ko2	untreated	TBP	1	SYBR	20.3057	20.4151
ZBP1ko3	untreated	TBP	1	SYBR	20.3345	20.4564
wt1	20hs IFNa	TBP	1	SYBR	20.9445	20.6967
wt2	20hs IFNa	TBP	1	SYBR	20.5116	20.5199
wt3	20hs IFNa	TBP	1	SYBR	20.3903	20.4319
ZBP1ko1	20hs IFNa	TBP	1	SYBR	20.2638	20.5253
ZBP1ko2	20hs IFNa	TBP	1	SYBR	20.2825	20.2895
ZBP1ko3	20hs IFNa	TBP	1	SYBR	20.3997	20.37
wt1	IFNa-Pulse	TBP	1	SYBR	20.3058	20.4099
wt2	IFNa-Pulse	TBP	1	SYBR	20.3976	20.3723
wt3	IFNa-Pulse	TBP	1	SYBR	20.3718	20.3873
ZBP1ko1	IFNa-Pulse	TBP	1	SYBR	20.3211	20.2322
ZBP1ko2	IFNa-Pulse	TBP	1	SYBR	20.382	20.8714
ZBP1ko3	IFNa-Pulse	TBP	1	SYBR	20.2253	20.2412
wt1	untreated	TBP	2	SYBR	20.7101
wt2	untreated	TBP	2	SYBR	20.6824
wt3	untreated	TBP	2	SYBR	21.4712
ZBP1ko1	untreated	TBP	2	SYBR	20.3151
ZBP1ko2	untreated	TBP	2	SYBR	20.5246
ZBP1ko3	untreated	TBP	2	SYBR	20.5782
wt1	20hs IFNa	TBP	2	SYBR	20.449
wt2	20hs IFNa	TBP	2	SYBR	20.5281
wt3	20hs IFNa	TBP	2	SYBR	20.4736
ZBP1ko1	20hs IFNa	TBP	2	SYBR	20.7868
ZBP1ko2	20hs IFNa	TBP	2	SYBR	20.2965
ZBP1ko3	20hs IFNa	TBP	2	SYBR	20.3402
wt1	IFNa-Pulse	TBP	2	SYBR	20.514
wt2	IFNa-Pulse	TBP	2	SYBR	20.347
wt3	IFNa-Pulse	TBP	2	SYBR	20.4028
ZBP1ko1	IFNa-Pulse	TBP	2	SYBR	20.1433
ZBP1ko2	IFNa-Pulse	TBP	2	SYBR	21.3607
ZBP1ko3	IFNa-Pulse	TBP	2	SYBR	20.2571
