# Supplementary material for: A shorter splicing isoform antagonizes ZBP1 to modulate cell death and inflammatory responses
Source: EMBO J. 2024 Sep 19;43(21):12. doi: 10.1038/s44318-024-00238-7 (PMC11535224; doi:10.1038/s44318-024-00238-7)
Supplement: Supplementary file 9 — EV Figure Source Data [file 44318_2024_238_MOESM9_ESM.zip › Figure EV3/EV3C/Cell death (%).xlsx]

## Sheet: Sheet1
Time	ZBP1-S-Sc + dox + em			ZBP1-L-NG + dox + em			ZBP1-L-NG + ZBP-S-Sc (mod) + dox + em			ZBP1-L-NG + ZBP-S-Sc (high) + dox + em			ZBP1mZa-L-NG + dox + em			EV + dox + em
0	1.65481	1.63564	1.51424	2.11723	2.42887	2.75081	1.60435	1.54925	2.19592	1.53391	2.41502	1.77689	0.856659	0.827781	0.830646	1.46799	1.32576	1.34642
2	1.77094	1.74004	1.42429	7.33229	8.0037	8.76098	3.76558	3.69775	4.67703	2.85965	3.59391	2.97717	0.846698	0.817686	0.869735	1.46799	1.52868	1.41488
4	1.81449	1.86184	1.48426	10.497	11.0803	12.0666	5.1843	5.26162	6.27406	3.30887	4.05173	3.50671	0.916426	0.898446	0.899052	1.56314	1.60985	1.4377
6	1.78546	1.84444	1.52924	11.901	12.3757	13.6847	6.01962	6.15317	7.31499	3.73617	4.45233	3.74206	0.926387	0.938825	1.01632	1.64469	1.75866	1.49475
8	1.93061	1.91404	1.52924	13.2605	13.5323	14.8636	6.31132	6.89857	7.97091	3.90052	4.71558	3.88327	0.896504	0.979204	1.04564	1.8078	1.77219	1.60885
10	1.87255	1.82704	1.61919	14.152	14.1568	16.3199	6.82843	7.51242	8.5698	4.30591	4.83003	4.03624	0.956271	0.999394	1.00655	1.75343	2.02922	1.50616
12	1.81449	1.96624	1.54423	14.7314	15.2903	17.2214	7.78308	8.00935	8.76943	4.61269	4.89871	4.14215	0.996115	1.02968	1.00655	1.8214	2.11039	1.50616
14	1.85804	2.01844	1.54423	15.5783	15.8455	17.7531	8.35322	8.59398	9.21146	4.79895	5.02461	4.4481	1.03596	1.17101	1.10427	1.94373	2.2592	1.51757
16	1.84352	2.10545	1.6042	16.5367	17.3722	18.4235	8.98966	9.01783	9.8959	4.97425	5.16195	4.4481	1.12561	1.16091	1.11404	2.03887	2.52976	1.5518
18	1.81449	2.08805	1.66417	17.2944	18.1587	19.6486	9.63935	9.44168	10.4092	5.07286	5.23063	4.74229	1.12561	1.14072	1.11404	2.16121	2.51623	1.68873
20	1.88707	2.15765	1.69415	18.2304	19.269	20.4346	10.3023	9.924	11.1935	4.9633	5.49388	4.8835	1.17542	1.20129	1.13359	2.31072	2.55682	1.64309
22	1.85804	2.20985	1.84408	19.3002	19.8242	20.712	11.1509	10.5379	11.6926	5.24817	5.6999	5.03648	1.26507	1.24167	1.10427	2.36509	2.58387	1.59744
24	2.03223	2.10545	1.73913	20.2585	20.5876	21.6135	12.0392	11.3856	12.2344	5.52208	5.75713	5.15415	1.32483	1.29215	1.14336	2.50102	2.71916	1.68873

## Sheet: Readme
Immortalized MEFs expressing the fusion proteins ZBP1-L-NG, ZBP1-S-Sc, and ZBP1-mZa-L-NG at differing levels were treated with doxycycline (1 ug/ml) and emricasan (5 uM).
Cell death was measured by the uptake of DRAQ7 (cell impermeable far-red DNA stain) every two hours, and each value was normalized to the endpoint total cell number obtained by 0.1% Triton X-100 cell lysis at the end of the 24h-measuring period.
The table provides the cell death values as a percentage (cell death per well / total cell number per well * 100).
Each condition was performed in triplicate wells. The mean of each triplicate was plotted. The error bars are given as +-SEM.
