# Supplementary material for: A shorter splicing isoform antagonizes ZBP1 to modulate cell death and inflammatory responses
Source: EMBO J. 2024 Sep 19;43(21):12. doi: 10.1038/s44318-024-00238-7 (PMC11535224; doi:10.1038/s44318-024-00238-7)
Supplement: Supplementary file 9 — EV Figure Source Data [file 44318_2024_238_MOESM9_ESM.zip › Figure EV3/EV3E/Cell death (%).xlsx]

## Sheet: Sheet1
Time	ZBP1-S-Sc + dox + KPT			ZBP1-L-NG + dox + KPT			ZBP1-L-NG + ZBP-S-Sc (mod) + dox + KPT			ZBP1-L-NG + ZBP-S-Sc (high) + dox + KPT			ZBP1mZa-L-NG + dox + KPT			EV + dox + KPT
0	1.98285	2.26736	2.16035	1.97368	1.50305	2.01806	1.92593	2.11884	0.934995	2.22052	1.86879	1.99818	1.13274	1.13636	1.11111	3.57622	2.43129	3.33912
2	2.19721	2.69249	2.30437	2.72556	1.7379	2.54912	2.22222	2.21096	1.5138	2.48851	2.18688	1.90736	1.38053	1.37032	1.32616	4.42557	3.01268	4.07632
4	2.19721	2.64525	2.54441	4.9812	3.24096	3.66437	2.61728	2.90189	2.13713	2.45023	2.18688	1.99818	1.27434	1.53743	1.39785	4.82789	3.48837	4.33651
6	2.41158	2.88144	2.73644	8.1297	6.62283	7.48805	4.74074	4.97467	4.00712	2.64165	2.30616	2.13442	1.52212	1.60428	1.57706	4.962	3.54123	4.81353
8	2.51876	2.73973	2.78445	11.5602	10.0517	12.1083	7.11111	7.50806	6.67854	2.71822	2.38569	2.27066	1.45133	1.6377	1.68459	5.31962	4.22833	5.07372
10	2.62594	3.3538	3.02448	15.3665	14.232	17.1535	9.67901	9.85721	9.21638	2.98622	2.50497	2.7248	1.59292	1.87166	1.82796	5.40903	4.59831	5.5941
12	2.67953	4.20406	3.16851	19.7368	18.2715	20.6585	12.2469	12.0682	11.8878	2.75651	2.98211	3.31517	1.69911	2.13904	2.04301	6.16898	5.44397	5.85429
14	3.53698	5.10156	3.93663	22.9793	21.5594	24.854	15.1111	15.1543	15.138	3.10107	3.33996	3.63306	2.47788	2.74064	2.61649	6.616	6.23679	6.28794
16	4.82315	5.81011	4.75276	25.8929	23.5791	27.5624	18.6667	17.6877	18.878	3.44564	4.17495	4.90463	3.43363	3.37567	3.36918	7.42065	7.45243	6.93842
18	6.16291	6.66037	5.71291	29.7462	27.2898	30.2177	22.0741	21.2805	21.8611	4.93874	5.32803	6.40327	4.42478	4.04412	4.48029	9.02995	8.08668	8.32611
20	8.14577	8.1247	8.49736	33.1767	30.3899	33.1917	26.6667	26.2552	26.2244	7.50383	7.79324	8.44687	5.9469	5.71524	5.98566	10.9969	9.14376	9.93062
22	10.8789	10.3448	11.5699	35.9492	33.7247	36.2188	30.7654	30.3547	29.0294	10.2986	10.7753	11.8983	8.21239	7.72059	8.60215	13.2767	12.1036	12.0121
24	13.1833	13.4624	13.8742	38.5808	38.5157	39.5645	35.2099	35.1451	33.8379	13.9357	14.5527	16.6667	10.3363	10.127	11.1111	15.5565	15.222	15.0477

## Sheet: Readme
Immortalized MEFs expressing the fusion proteins ZBP1-L-NG, ZBP1-S-Sc, and ZBP1-mZa-L-NG at differing levels were treated with doxycycline (1 ug/ml) and KPT-330 (10 uM).
Cell death was measured by the uptake of DRAQ7 (cell impermeable far-red DNA stain) every two hours, and each value was normalized to the endpoint total cell number obtained by 0.1% Triton X-100 cell lysis at the end of the 24h-measuring period.
The table provides the cell death values as a percentage (cell death per well / total cell number per well * 100).
Each condition was performed in triplicate wells. The mean of each triplicate was plotted. The error bars are given as +-SEM.
